# Supplementary material for: Evaluation of Cross-Immunogenicity of Ferret Antisera Following Immunization with H5N1 Vaccine Strains
Source: Vaccines (Basel). 2026 Mar 27;14(4):301. doi: 10.3390/vaccines14040301 (PMC13120575; doi:10.3390/vaccines14040301)
Supplement: Supplementary file 1 [file vaccines-14-00301-s001.zip]

Archive with 1 entries (1 files):
- vaccines-4224977-supplementary.pdf
